# Supplementary material for: Screening an In-House Isoquinoline Alkaloids Library for New Blockers of Voltage-Gated Na+ Channels Using Voltage Sensor Fluorescent Probes: Hits and Biases
Source: Molecules. 2022 Jun 28;27(13):4133. doi: 10.3390/molecules27134133 (PMC9268414; doi:10.3390/molecules27134133)
Supplement: Supplementary file 1 [file molecules-27-04133-s001.zip]

Archive with 8 entries (8 files):
- Figure S1 RMN oxostephanine.pdf
- Figure S2 RMN-liriodenine.pdf
- Figure S3-RMN thalmiculine.pdf
- Figure S4 RMN-bebeerine.pdf
- Figure S5-RMN protopine.pdf
- Figure S6.pdf
- Figuse S7-2022.pdf
- Table S1-2022.pdf
